# Supplementary material for: Transcriptome Analysis of Gene Expression Patterns Potentially Associated with Premature Senescence in Nicotiana tabacum L
Source: Molecules. 2018 Nov 2;23(11):2856. doi: 10.3390/molecules23112856 (PMC6278766; doi:10.3390/molecules23112856)
Supplement: Supplementary file 1 [file molecules-23-02856-s001.zip]

Archive with 6 entries (6 files):
- molecules-364723-supplementary/Supplementary Table S1.xlsx
- molecules-364723-supplementary/Supplementary Table S2.xlsx
- molecules-364723-supplementary/Supplementary Table S3.xlsx
- molecules-364723-supplementary/Supplementary Table S4.xlsx
- molecules-364723-supplementary/Supplementary Table S5.xlsx
- molecules-364723-supplementary/Supplementary Table S6.xlsx
