# Supplementary material for: Transcriptome Analysis of Gene Expression Patterns Potentially Associated with Premature Senescence in Nicotiana tabacum L
Source: Molecules. 2018 Nov 2;23(11):2856. doi: 10.3390/molecules23112856 (PMC6278766; doi:10.3390/molecules23112856)
Supplement: Supplementary file 1 [file molecules-23-02856-s001.zip › molecules-364723-supplementary/Supplementary Table S1.xlsx]

## Sheet: Sheet1
Supplementary Table S1 Primer sequences used for qRT-PCR expression analysis
No.	Gene ID	Forward primer	Reverse primer
1	gene_32285	TGTACCTTGGGTGATGTTTGT	GCTTGCATTTCTCCATAGCTC
2	gene_70490	ATTGCATGTTCTAGCCGTC	CAAAGCCATCCTTCCACTC
3	gene_84634	CGGCTTGTGATTGGTCAG	CTCCACTCTCTACAGCGT
4	gene_42576	TACAACTTGCGGTAGTCCTAAC	ACATATAAGATGACACCACACG
5	gene_14489	CACCAGTTCGATCTTACCG	AAGCCTTGAGTAACTCTGTG
6	gene_36135	GTGCAATCGTTCTCTACACC	CGAGCCATCTTTGTTAGGAC
7	gene_3762	AAAGAGCACGAGCATCAC	TTCTTCCTCCTCCCACCT
8	gene_6356	TGACACATCTCACGGCTAT	CCTTTGCCAGGGAAATTCAT
9	L25	CCCCTCACCACAGAGTCTGC	AAGGGTGTTGTTGTCCTCAATCTT
