# Supplementary material for: Transcriptome Analysis of Gene Expression Patterns Potentially Associated with Premature Senescence in Nicotiana tabacum L
Source: Molecules. 2018 Nov 2;23(11):2856. doi: 10.3390/molecules23112856 (PMC6278766; doi:10.3390/molecules23112856)
Supplement: Supplementary file 1 [file molecules-23-02856-s001.zip › molecules-364723-supplementary/Supplementary Table S2.xlsx]

## Sheet: Sheet1
Supplementary Table S2 Common DEGs and their FPKM
Gene ID	M_FPKM	EA_FPKM	MA_FPKM	LA_FPKM	Gene description
Novel00374	1.476	0.523909	0.471444	0.34448	PREDICTED: alpha-farnesene synthase-like isoform X3 [Nicotiana tomentosiformis]
Novel01646	3.82952	1.6088	1.38785	1.47292	PREDICTED: probable carboxylesterase 15 [Nicotiana tomentosiformis]
Novel02327	1.65977	0.555371	0.216829	0.226537	PREDICTED: ABC transporter G family member 11-like [Nicotiana sylvestris]
Novel02876	0.0779695	0.278797	0.529111	0.685476	PREDICTED: uncharacterized protein LOC104214342 [Nicotiana sylvestris]
gene_12332	13.3759	5.79084	3.67679	7.38314	sp|P21653|TIP1_TOBAC Probable aquaporin TIP-type RB7-5A OS=Nicotiana tabacum PE=2 SV=1//3.39147e-154
gene_13027	0.447731	0.158474	0.0832645	0.131717	sp|Q9C5E5|DGK5_ARATH Diacylglycerol kinase 5 OS=Arabidopsis thaliana GN=DGK5 PE=2 SV=1//7.25191e-56
gene_1306	0.242069	0.550073	0.515674	1.71949	sp|Q8GUN5|PHL1_ARATH Protein PHR1-LIKE 1 OS=Arabidopsis thaliana GN=PHL1 PE=1 SV=1//1.32992e-08
gene_13779	2.63894	5.93757	1.40744	1.39929	sp|P29130|PHYB_TOBAC Phytochrome B OS=Nicotiana tabacum GN=PHYB PE=2 SV=2//0
gene_14321	0.168399	0.0453181	0.0407267	0.00534859	sp|Q8VWZ7|C76B6_CATRO Geraniol 8-hydroxylase OS=Catharanthus roseus GN=CYP76B6 PE=1 SV=1//1.39744e-43
gene_14489	6.43065	2.58454	2.21203	1.399	sp|O24542|AX22D_VIGRR Auxin-induced protein 22D OS=Vigna radiata var. radiata GN=AUX22D PE=2 SV=1//1.49504e-71
gene_14706	0.574499	1.02369	1.05413	2.01679	-//-
gene_16233	1.09376	0.325291	0.114606	0.103938	sp|Q38832|IAA14_ARATH Auxin-responsive protein IAA14 OS=Arabidopsis thaliana GN=IAA14 PE=1 SV=2//1.15068e-99
gene_16395	72.4449	34.3148	23.0059	29.9607	sp|O82598|TIP13_ARATH Aquaporin TIP1-3 OS=Arabidopsis thaliana GN=TIP1-3 PE=1 SV=1//1.1277e-126
gene_1761	1.23756	2.69083	2.22959	3.67234	sp|P47082|AVT1_YEAST Vacuolar amino acid transporter 1 OS=Saccharomyces cerevisiae (strain ATCC 204508 / S288c) GN=AVT1 PE=1 SV=1//4.65418e-38
gene_1798	1.54971	0.420454	0.374414	0.413226	-//-
gene_18192	10.5833	4.4434	4.3477	2.56727	sp|O24542|AX22D_VIGRR Auxin-induced protein 22D OS=Vigna radiata var. radiata GN=AUX22D PE=2 SV=1//7.61374e-70
gene_18815	7.81727	4.712	3.08303	2.50884	sp|E7DN63|BAMS_SOLLC Beta-amyrin synthase OS=Solanum lycopersicum GN=TTS1 PE=1 SV=1//1.6148e-55
gene_19638	0.643315	0.25534	0.2345	0.234962	sp|Q0WRY5|CDL1_ARATH Serine/threonine-protein kinase CDL1 OS=Arabidopsis thaliana GN=CDL1 PE=1 SV=1//1.48518e-06
gene_20108	3.64145	1.3017	0.833326	1.59729	-//-
gene_22548	3.91268	1.79826	1.10323	0.896293	sp|Q8GZ38|UNE10_ARATH Transcription factor UNE10 OS=Arabidopsis thaliana GN=UNE10 PE=2 SV=1//1.32726e-29
gene_26554	0.202134	1.26134	1.28103	2.20849	-//-
gene_27234	1.1503	0.494948	0.305403	0.575225	sp|Q93794|SEL10_CAEEL F-box/WD repeat-containing protein sel-10 OS=Caenorhabditis elegans GN=sel-10 PE=1 SV=3//1.15026e-14
gene_27901	0.244738	0.763745	2.00096	1.19964	sp|P25141|ADH1_PETHY Alcohol dehydrogenase 1 OS=Petunia hybrida GN=ADH1 PE=3 SV=1//0
gene_28614	29.6077	11.5797	7.0678	9.56675	sp|O82598|TIP13_ARATH Aquaporin TIP1-3 OS=Arabidopsis thaliana GN=TIP1-3 PE=1 SV=1//3.33137e-127
gene_28931	0.0739673	0.361841	0.540146	0.681999	-//-
gene_3140	2.09072	4.25346	8.0007	5.12818	sp|Q3EBC8|DCL2_ARATH Endoribonuclease Dicer homolog 2 OS=Arabidopsis thaliana GN=At3g03300 PE=1 SV=2//1.29129e-14
gene_3150	0.902708	0.399051	0.334739	0.266169	sp|O22152|YAB1_ARATH Axial regulator YABBY 1 OS=Arabidopsis thaliana GN=YAB1 PE=1 SV=1//3.21285e-41
gene_32285	37.9376	24.608	22.4724	13.9004	sp|Q38832|IAA14_ARATH Auxin-responsive protein IAA14 OS=Arabidopsis thaliana GN=IAA14 PE=1 SV=2//1.49035e-103
gene_32470	0.97074	0.262077	0.260732	0.453978	sp|Q8GW46|YAB5_ARATH Axial regulator YABBY 5 OS=Arabidopsis thaliana GN=YAB5 PE=1 SV=1//2.35339e-21
gene_33531	1.39551	0.622925	0.586582	0.594853	-//-
gene_34238	0.256566	0.00641376	0.0116655	0	sp|O04057|ASPR_CUCPE Aspartic proteinase OS=Cucurbita pepo PE=2 SV=1//9.27243e-162
gene_36135	35.4729	50.8762	56.4297	62.0461	-//-
gene_3762	63.3989	116.418	149.38	142.388	-//-
gene_38084	17.7027	10.4959	8.79457	7.15569	sp|A6YIH8|C7D55_HYOMU Premnaspirodiene oxygenase OS=Hyoscyamus muticus GN=CYP71D55 PE=1 SV=1//0
gene_38348	8.08581	5.09965	4.33226	3.76674	sp|Q84LF2|5EAS3_NICAT 5-epi-aristolochene synthase 3 OS=Nicotiana attenuata PE=1 SV=1//1.02759e-68
gene_40190	2.16737	1.39153	0.837478	1.26769	sp|Q93V99|PDF2_ARATH Homeobox-leucine zipper protein PROTODERMAL FACTOR 2 OS=Arabidopsis thaliana GN=PDF2 PE=2 SV=1//0
gene_44061	0.175528	0.670349	0.438446	0.543004	-//-
gene_45361	4.35035	2.43959	1.33635	1.22617	sp|P27061|PPA1_SOLLC Acid phosphatase 1 OS=Solanum lycopersicum GN=APS1 PE=2 SV=1//4.11149e-72
gene_45610	10.6057	4.385	4.80857	2.72678	sp|O24542|AX22D_VIGRR Auxin-induced protein 22D OS=Vigna radiata var. radiata GN=AUX22D PE=2 SV=1//6.61769e-84
gene_49155	1.68661	1.00063	0.678382	0.838779	sp|Q9LMX7|C78A5_ARATH Cytochrome P450 78A5 OS=Arabidopsis thaliana GN=CYP78A5 PE=2 SV=1//0
gene_4963	1.30159	0.54238	0.387867	0.57718	sp|Q8L8B8|LOG3_ARATH Cytokinin riboside 5&apos;-monophosphate phosphoribohydrolase LOG3 OS=Arabidopsis thaliana GN=LOG3 PE=1 SV=1//2.0294e-105
gene_51034	11.8187	5.52523	4.99417	5.43537	-//-
gene_52370	1.23435	4.10843	5.35917	5.26681	-//-
gene_53521	0.130004	0.356919	0.414378	0.690289	sp|B9DFR3|PAE9_ARATH Pectin acetylesterase 9 OS=Arabidopsis thaliana GN=PAE9 PE=2 SV=1//0
gene_54931	0.403314	0.196647	0.168764	0.219316	sp|C0LGR3|Y4265_ARATH Probable LRR receptor-like serine/threonine-protein kinase At4g26540 OS=Arabidopsis thaliana GN=At4g26540 PE=2 SV=1//2.65494e-36
gene_58303	2.73951	1.25873	0.865437	1.02184	sp|Q9S758|SPL5_ARATH Squamosa promoter-binding-like protein 5 OS=Arabidopsis thaliana GN=SPL5 PE=2 SV=1//6.3294e-37
gene_58547	3.35958	1.67523	1.30297	1.39551	-//-
gene_59087	0.385544	0.180937	0.144656	0.118653	sp|Q0V865|FAFL_ARATH Protein FAF-like, chloroplastic OS=Arabidopsis thaliana GN=At5g22090 PE=2 SV=1//4.30032e-36
gene_62299	6.24206	3.43853	3.42665	3.33646	sp|Q948Z4|SNAK1_SOLTU Snakin-1 OS=Solanum tuberosum GN=SN1 PE=1 SV=1//1.6616e-35
gene_6356	1.07678	2.06199	4.49663	7.35016	sp|Q9KG32|Y283_BACHD Uncharacterized isomerase BH0283 OS=Bacillus halodurans (strain ATCC BAA-125 / DSM 18197 / FERM 7344 / JCM 9153 / C-125) GN=BH0283 PE=3 SV=1//1.06653e-12
gene_65248	7.97619	5.04049	4.16507	4.23511	sp|Q93VG8|PPDEX_ARATH DeSI-like protein At4g17486 OS=Arabidopsis thaliana GN=At4g17486 PE=2 SV=1//1.13304e-08
gene_66054	2.35806	1.31971	1.27759	0.937437	sp|Q700D2|IDD10_ARATH Zinc finger protein JACKDAW OS=Arabidopsis thaliana GN=JKD PE=1 SV=1//2.79522e-101
gene_68391	0.448162	0.116765	0.113731	0.132907	sp|Q9ZPH9|PMTF_ARATH Probable methyltransferase PMT15 OS=Arabidopsis thaliana GN=At4g00750 PE=2 SV=1//9.52731e-27
gene_6844	0.571847	1.0659	1.47914	1.84123	sp|P54772|DCHS_SOLLC Histidine decarboxylase OS=Solanum lycopersicum GN=HDC PE=2 SV=1//0
gene_70233	0.684003	0.250196	0.209726	0.24525	sp|O23225|PUB5_ARATH U-box domain-containing protein 5 OS=Arabidopsis thaliana GN=PUB5 PE=3 SV=3//1.11674e-22
gene_72610	0.415562	0.0880996	0.116328	0.138749	-//-
gene_74834	0.0547908	0.161046	0.183435	0.219555	sp|Q9SFT7|Y3707_ARATH Serine/threonine-protein kinase At3g07070 OS=Arabidopsis thaliana GN=At3g07070 PE=2 SV=1//9.5158e-26
gene_74958	2.58816	1.68402	1.04202	1.54516	sp|Q93V99|PDF2_ARATH Homeobox-leucine zipper protein PROTODERMAL FACTOR 2 OS=Arabidopsis thaliana GN=PDF2 PE=2 SV=1//0
gene_77403	13.0238	3.9465	5.47683	3.31732	sp|O24542|AX22D_VIGRR Auxin-induced protein 22D OS=Vigna radiata var. radiata GN=AUX22D PE=2 SV=1//1.87742e-82
gene_78061	1.78566	0.881194	0.297258	0.738964	sp|Q94AP3|WAT1_ARATH Protein WALLS ARE THIN 1 OS=Arabidopsis thaliana GN=WAT1 PE=1 SV=1//0
gene_78198	3.37915	13.7708	11.318	11.4047	sp|Q93X17|SNAK2_SOLTU Snakin-2 OS=Solanum tuberosum GN=SN2 PE=1 SV=1//3.38364e-21
gene_78446	2.57699	1.6402	1.05496	0.727194	sp|Q9LFU0|DOT3_ARATH BTB/POZ domain-containing protein DOT3 OS=Arabidopsis thaliana GN=DOT3 PE=2 SV=1//3.10837e-16
gene_78650	2.42806	1.09967	1.03957	0.380822	-//-
gene_79200	0.464525	0.271495	0.183854	0.166715	sp|Q8BV79|TRNK1_MOUSE TPR and ankyrin repeat-containing protein 1 OS=Mus musculus GN=Trank1 PE=2 SV=3//1.71355e-67
gene_80644	1.6465	0.900278	0.796492	1.01156	sp|Q9FL41|WTR38_ARATH WAT1-related protein At5g07050 OS=Arabidopsis thaliana GN=At5g07050 PE=2 SV=1//1.32078e-20
gene_82898	23.3164	14.0073	13.6397	9.74141	sp|Q93VT8|ACLB1_ORYSJ ATP-citrate synthase beta chain protein 1 OS=Oryza sativa subsp. japonica GN=ACLB-1 PE=2 SV=1//0
gene_85088	1.75485	0.741238	0.688355	0.757371	sp|Q94A20|BI1L_ARATH BI1-like protein OS=Arabidopsis thaliana GN=At4g15470 PE=2 SV=1//6.5871e-72
gene_8990	35.5977	22.6708	20.2794	11.635	sp|Q39978|VTSS1_HYOMU Vetispiradiene synthase 1 OS=Hyoscyamus muticus PE=1 SV=2//1.28256e-94
gene_9926	18.4812	6.00025	4.04211	5.48731	-//-
