# Supplementary material for: Transcriptome Analysis of Gene Expression Patterns Potentially Associated with Premature Senescence in Nicotiana tabacum L
Source: Molecules. 2018 Nov 2;23(11):2856. doi: 10.3390/molecules23112856 (PMC6278766; doi:10.3390/molecules23112856)
Supplement: Supplementary file 1 [file molecules-23-02856-s001.zip › molecules-364723-supplementary/Supplementary Table S3.xlsx]

## Sheet: Sheet1
Supplementary Table S3 Top 30 enriched GO terms of common DEGs
GO_accession	Description	Term_type	Over_represented_pValue	DEG_item	DEG_list	Bg_item	Bg_list	Gene_names
GO:0016835	carbon-oxygen lyase activity	molecular_function	6.0263e-05	5	51	317	38234	gene_74834,Novel00374,gene_38084,gene_38348,gene_8990
GO:0010333	terpene synthase activity	molecular_function	0.00033772	3	51	98	38234	gene_8990,gene_38348,Novel00374
GO:0016838	carbon-oxygen lyase activity, acting on phosphates	molecular_function	0.00052086	3	51	114	38234	Novel00374,gene_38348,gene_8990
GO:0019685	photosynthesis, dark reaction	biological_process	0.0010147	1	51	1	38234	gene_74834
GO:0006355	regulation of transcription, DNA-templated	biological_process	0.0012632	13	51	3943	38234	gene_74958,gene_58303,gene_80644,gene_45610,gene_78446,gene_79200,gene_32285,gene_77403,gene_13779,gene_40190,gene_16233,gene_18192,gene_14489
GO:1903506	regulation of nucleic acid-templated transcription	biological_process	0.0012632	13	51	3943	38234	gene_16233,gene_14489,gene_18192,gene_32285,gene_40190,gene_77403,gene_13779,gene_79200,gene_74958,gene_78446,gene_80644,gene_45610,gene_58303
GO:0051252	regulation of RNA metabolic process	biological_process	0.0013133	13	51	3961	38234	gene_79200,gene_58303,gene_80644,gene_45610,gene_78446,gene_74958,gene_18192,gene_14489,gene_16233,gene_13779,gene_77403,gene_40190,gene_32285
GO:2001141	regulation of RNA biosynthetic process	biological_process	0.0013133	13	51	3961	38234	gene_78446,gene_80644,gene_45610,gene_58303,gene_74958,gene_79200,gene_77403,gene_13779,gene_40190,gene_32285,gene_14489,gene_18192,gene_16233
GO:0019219	regulation of nucleobase-containing compound metabolic process	biological_process	0.0015462	13	51	4034	38234	gene_79200,gene_74958,gene_58303,gene_80644,gene_45610,gene_78446,gene_16233,gene_18192,gene_14489,gene_32285,gene_77403,gene_40190,gene_13779
GO:2000112	regulation of cellular macromolecule biosynthetic process	biological_process	0.0015713	13	51	4041	38234	gene_78446,gene_80644,gene_45610,gene_58303,gene_74958,gene_79200,gene_13779,gene_77403,gene_40190,gene_32285,gene_14489,gene_18192,gene_16233
GO:0010556	regulation of macromolecule biosynthetic process	biological_process	0.0016315	13	51	4059	38234	gene_79200,gene_74958,gene_45610,gene_80644,gene_58303,gene_78446,gene_16233,gene_18192,gene_14489,gene_32285,gene_77403,gene_40190,gene_13779
GO:0031326	regulation of cellular biosynthetic process	biological_process	0.0016315	13	51	4059	38234	gene_74958,gene_78446,gene_58303,gene_80644,gene_45610,gene_79200,gene_32285,gene_77403,gene_13779,gene_40190,gene_16233,gene_14489,gene_18192
GO:0009889	regulation of biosynthetic process	biological_process	0.0016504	13	51	4064	38234	gene_14489,gene_18192,gene_16233,gene_77403,gene_40190,gene_13779,gene_32285,gene_79200,gene_78446,gene_58303,gene_80644,gene_45610,gene_74958
GO:0051171	regulation of nitrogen compound metabolic process	biological_process	0.0017591	13	51	4092	38234	gene_16233,gene_14489,gene_18192,gene_32285,gene_13779,gene_77403,gene_40190,gene_79200,gene_74958,gene_78446,gene_45610,gene_80644,gene_58303
GO:0016829	lyase activity	molecular_function	0.0017974	6	51	993	38234	Novel00374,gene_74834,gene_8990,gene_38084,gene_38348,gene_6844
GO:0009628	response to abiotic stimulus	biological_process	0.0019425	2	51	52	38234	gene_13779,gene_3762
GO:0010468	regulation of gene expression	biological_process	0.0019443	13	51	4142	38234	gene_40190,gene_77403,gene_13779,gene_32285,gene_14489,gene_18192,gene_16233,gene_78446,gene_80644,gene_45610,gene_58303,gene_74958,gene_79200
GO:0080090	regulation of primary metabolic process	biological_process	0.002388	13	51	4234	38234	gene_79200,gene_80644,gene_45610,gene_58303,gene_78446,gene_74958,gene_18192,gene_14489,gene_16233,gene_77403,gene_13779,gene_40190,gene_32285
GO:0060255	regulation of macromolecule metabolic process	biological_process	0.002686	13	51	4297	38234	gene_16233,gene_14489,gene_18192,gene_32285,gene_40190,gene_77403,gene_13779,gene_79200,gene_74958,gene_78446,gene_80644,gene_58303,gene_45610
GO:0019438	aromatic compound biosynthetic process	biological_process	0.0027033	16	51	5943	38234	gene_74958,gene_78446,gene_45610,gene_32285,gene_74834,gene_79200,gene_13027,gene_58303,gene_80644,gene_38084,gene_16233,gene_14489,gene_18192,gene_77403,gene_40190,gene_13779
GO:0031323	regulation of cellular metabolic process	biological_process	0.003242	13	51	4383	38234	gene_79200,gene_74958,gene_80644,gene_58303,gene_45610,gene_78446,gene_16233,gene_18192,gene_14489,gene_32285,gene_77403,gene_40190,gene_13779
GO:0018130	heterocycle biosynthetic process	biological_process	0.0032633	16	51	6057	38234	gene_16233,gene_38084,gene_18192,gene_14489,gene_77403,gene_40190,gene_13779,gene_79200,gene_74834,gene_80644,gene_58303,gene_13027,gene_32285,gene_74958,gene_45610,gene_78446
GO:0043231	intracellular membrane-bounded organelle	cellular_component	0.0044888	16	51	6282	38234	gene_74958,gene_78446,gene_45610,gene_32285,gene_8990,gene_80644,gene_66054,Novel02876,gene_58303,gene_40190,gene_77403,gene_9926,gene_19638,gene_16233,gene_14489,gene_18192
GO:0043227	membrane-bounded organelle	cellular_component	0.0045513	16	51	6291	38234	gene_80644,gene_66054,gene_58303,Novel02876,gene_16233,gene_19638,gene_18192,gene_14489,gene_9926,gene_77403,gene_40190,gene_74958,gene_45610,gene_78446,gene_8990,gene_32285
GO:1901362	organic cyclic compound biosynthetic process	biological_process	0.0046762	16	51	6259	38234	gene_40190,gene_77403,gene_13779,gene_16233,gene_38084,gene_18192,gene_14489,gene_80644,gene_58303,gene_13027,gene_79200,gene_74834,gene_32285,gene_74958,gene_45610,gene_78446
GO:0019222	regulation of metabolic process	biological_process	0.005129	13	51	4629	38234	gene_79200,gene_80644,gene_58303,gene_45610,gene_78446,gene_74958,gene_18192,gene_14489,gene_16233,gene_13779,gene_77403,gene_40190,gene_32285
GO:0004127	cytidylate kinase activity	molecular_function	0.0052108	1	51	4	38234	Novel02327
GO:0010035	response to inorganic substance	biological_process	0.0054319	2	51	87	38234	gene_52370,gene_3762
GO:0006351	transcription, DNA-templated	biological_process	0.0060386	13	51	4707	38234	gene_80644,gene_45610,gene_58303,gene_78446,gene_74958,gene_79200,gene_77403,gene_40190,gene_13779,gene_32285,gene_18192,gene_14489,gene_16233
GO:0097659	nucleic acid-templated transcription	biological_process	0.0060386	13	51	4707	38234	gene_16233,gene_18192,gene_14489,gene_32285,gene_77403,gene_13779,gene_40190,gene_79200,gene_74958,gene_80644,gene_58303,gene_45610,gene_78446
