# Supplementary material for: Transcriptome Analysis of Gene Expression Patterns Potentially Associated with Premature Senescence in Nicotiana tabacum L
Source: Molecules. 2018 Nov 2;23(11):2856. doi: 10.3390/molecules23112856 (PMC6278766; doi:10.3390/molecules23112856)
Supplement: Supplementary file 1 [file molecules-23-02856-s001.zip › molecules-364723-supplementary/Supplementary Table S4.xlsx]

## Sheet: Sheet1
Supplementary Table S4 Enriched senescence-related KEGG pathways
Stage of premature senescence	#Term	Database	ID	Input number	Background number	P-Value	Input	KEGG_ID/KO	Entrez_ID	Hyperlink
EA	Plant hormone signal transduction	KEGG PATHWAY	sly04075	20	301	0.000787645	gene_53754|gene_50025|gene_25414|gene_77845|gene_61373|gene_43322|Novel01924|gene_16451|gene_69007|gene_16233|gene_77403|gene_48999|gene_14489|gene_6879|gene_8985|gene_18192|gene_75569|gene_3490|gene_32285|gene_45610	sly:100316892|sly:101055550|sly:101247936|sly:101055547|sly:100301927|sly:101244003|sly:101246590|sly:101244003|sly:101249794|sly:543542|sly:543540|sly:543601|sly:101055542|sly:100134911|sly:101267355|sly:101055542|sly:101055541|sly:101262506|sly:101055547|sly:543540|	100316892|101055550|101247936|101055547|100301927|101244003|101246590|101244003|101249794|543542|543540|543601|101055542|100134911|101267355|101055542|101055541|101262506|101055547|543540|	http://www.genome.jp/kegg-bin/show_pathway?sly04075/sly:101262506%09red/sly:101055542%09red/sly:101055541%09red/sly:101055550%09red/sly:543540%09red/sly:543542%09red/sly:101244003%09red/sly:100316892%09red/sly:101247936%09red/sly:101267355%09red/sly:100301927%09red/sly:101246590%09red/sly:543601%09red/sly:100134911%09red/sly:101249794%09red/sly:101055547%09red
MA	Plant hormone signal transduction	KEGG PATHWAY	sly04075	44	301	0.0039573	Novel01719|gene_33833|gene_7739|gene_7817|gene_17964|gene_79033|gene_60030|gene_14489|gene_54656|gene_780|gene_42262|gene_45610|gene_19445|gene_29496|gene_83420|gene_64107|gene_32285|gene_16451|gene_16233|gene_77403|gene_18192|gene_39797|gene_2667|gene_67702|gene_36512|gene_22578|gene_18340|gene_48974|gene_7633|gene_13913|gene_4391|gene_53431|gene_7418|gene_20131|gene_71805|gene_43488|gene_43322|…	sly:101262109|sly:100191131|sly:101265431|sly:100736477|sly:101253192|sly:543543|sly:101254198|sly:101055542|sly:100736445|sly:100736493|sly:100316895|sly:543540|sly:101246590|sly:101253192|sly:543723|sly:100820704|sly:101055547|sly:101244003|sly:543542|sly:543540|sly:101055542|sly:101262636|sly:100736445|sly:100316895|sly:101055548|sly:101248058|sly:543543|sly:100736540|sly:100736479|sly:1010555…	101262109|100191131|101265431|100736477|101253192|543543|101254198|101055542|100736445|100736493|100316895|543540|101246590|101253192|543723|100820704|101055547|101244003|543542|543540|101055542|101262636|100736445|100316895|101055548|101248058|543543|100736540|100736479|101055548|101260897|101249794|101255336|101248690|101258495|101245627|101244003|101246001|100191114|101249794|101258277|778363|…	http://www.genome.jp/kegg-bin/show_pathway?sly04075/sly:543723%09red/sly:101253192%09red/sly:100736479%09red/sly:101258495%09red/sly:100191114%09red/sly:100191131%09red/sly:100736445%09red/sly:101265431%09red/sly:101248690%09red/sly:101055547%09red/sly:101250433%09red/sly:100736540%09red/sly:101260897%09red/sly:101245627%09red/sly:101255336%09red/sly:101246001%09red/sly:101055542%09red/sly:543540…
LA	Plant hormone signal transduction	KEGG PATHWAY	sly04075	39	301	0.138172	gene_49271|Novel01719|gene_77845|gene_25414|gene_33833|gene_6325|gene_7817|gene_1554|gene_14489|gene_32585|gene_55793|gene_45610|gene_6225|gene_29496|gene_32285|gene_16233|gene_77403|gene_64677|gene_36391|gene_18192|gene_23260|gene_44077|gene_52688|gene_70490|gene_50101|gene_18340|Novel02909|gene_78923|gene_4391|gene_59541|gene_37219|gene_41028|gene_80772|gene_18977|gene_6599|gene_66792|gene_3871…	sly:101256856|sly:101262109|sly:101055547|sly:101247936|sly:100191131|sly:101246807|sly:100736477|sly:101265524|sly:101055542|sly:101055552|sly:100301927|sly:543540|sly:101261086|sly:101253192|sly:101055547|sly:543542|sly:543540|sly:101265431|sly:101251432|sly:101055542|sly:101263766|sly:543542|sly:100037510|sly:101260711|sly:101245105|sly:543543|sly:100191111|sly:100736540|sly:101260897|sly:5442…	101256856|101262109|101055547|101247936|100191131|101246807|100736477|101265524|101055542|101055552|100301927|543540|101261086|101253192|101055547|543542|543540|101265431|101251432|101055542|101263766|543542|100037510|101260711|101245105|543543|100191111|100736540|101260897|544279|101268620|101251682|100736477|544165|100191114|101265524|101250433|543541|101261086|	http://www.genome.jp/kegg-bin/show_pathway?sly04075/sly:101253192%09red/sly:101265524%09red/sly:101245105%09red/sly:101055552%09red/sly:100191111%09red/sly:100191131%09red/sly:101265431%09red/sly:100037510%09red/sly:101055547%09red/sly:101260711%09red/sly:101250433%09red/sly:100736540%09red/sly:101260897%09red/sly:101263766%09red/sly:101055542%09red/sly:544165%09red/sly:543541%09red/sly:543540%09…
Stage of premature senescence	#Term	Database	ID	Input number	Background number	P-Value	Input	KEGG_ID/KO	Entrez_ID	Hyperlink
EA	NA
MA	Porphyrin and chlorophyll metabolism	KEGG PATHWAY	sly00860	3	42	0.746566	gene_43039|gene_5598|gene_11826	sly:101246752|sly:101250511|sly:778324|	101246752|101250511|778324|	http://www.genome.jp/kegg-bin/show_pathway?sly00860/sly:101246752%09red/sly:778324%09red/sly:101250511%09red
LA	Porphyrin and chlorophyll metabolism	KEGG PATHWAY	sly00860	9	42	0.0517699	gene_15486|gene_15487|gene_5598|gene_7208|gene_84634|gene_36853|gene_64291|gene_73382|gene_76264	sly:101261422|sly:101261422|sly:101250511|sly:101263579|sly:101261422|sly:101262008|sly:101268533|sly:101268533|sly:101257684|	101261422|101261422|101250511|101263579|101261422|101262008|101268533|101268533|101257684|	http://www.genome.jp/kegg-bin/show_pathway?sly00860/sly:101268533%09red/sly:101262008%09red/sly:101250511%09red/sly:101263579%09red/sly:101261422%09red/sly:101257684%09red
Stage of premature senescence	#Term	Database	ID	Input number	Background number	P-Value	Input	KEGG_ID/KO	Entrez_ID	Hyperlink
EA	Carotenoid biosynthesis	KEGG PATHWAY	sly00906	3	38	0.108706	gene_57629|gene_50350|Novel02743	sly:100136887|sly:101256252|sly:544163|	100136887|101256252|544163|	http://www.genome.jp/kegg-bin/show_pathway?sly00906/sly:100136887%09red/sly:544163%09red/sly:101256252%09red
MA	Carotenoid biosynthesis	KEGG PATHWAY	sly00906	8	38	0.0375711	gene_10636|gene_16653|gene_82580|gene_59065|gene_14198|gene_82631|gene_13081|gene_35232	sly:544104|sly:543988|sly:101266560|sly:544129|sly:543988|sly:100322877|sly:101250535|sly:544129|	544104|543988|101266560|544129|543988|100322877|101250535|544129|	http://www.genome.jp/kegg-bin/show_pathway?sly00906/sly:544129%09red/sly:544104%09red/sly:101250535%09red/sly:101266560%09red/sly:543988%09red/sly:100322877%09red
LA	Carotenoid biosynthesis	KEGG PATHWAY	sly00906	10	38	0.0142646	gene_57629|gene_1910|Novel02743|Novel02742|gene_82580|gene_14198|gene_13081|gene_64196|gene_53964|gene_84097	sly:100136887|sly:543964|sly:544163|sly:544163|sly:101266560|sly:543988|sly:101250535|sly:543964|sly:101266560|sly:101254591|	100136887|543964|544163|544163|101266560|543988|101250535|543964|101266560|101254591|	http://www.genome.jp/kegg-bin/show_pathway?sly00906/sly:544163%09red/sly:100136887%09red/sly:101254591%09red/sly:101250535%09red/sly:101266560%09red/sly:543988%09red/sly:543964%09red
Stage of premature senescence	#Term	Database	ID	Input number	Background number	P-Value	Input	KEGG_ID/KO	Entrez_ID	Hyperlink
EA	NA
MA	Regulation of autophagy	KEGG PATHWAY	sly04140	4	35	0.423681	Novel02041|gene_71080|gene_24999|gene_11863	sly:101259941|sly:101243894|sly:101249805|sly:101249805|	101259941|101243894|101249805|101249805|	http://www.genome.jp/kegg-bin/show_pathway?sly04140/sly:101259941%09red/sly:101249805%09red/sly:101243894%09red
LA	Regulation of autophagy	KEGG PATHWAY	sly04140	9	35	0.0219553	gene_10912|gene_52731|Novel02041|gene_42576|gene_44085|Novel02853|gene_71080|gene_11863|gene_44988	sly:101259941|sly:101259941|sly:101259941|sly:101243894|sly:101243926|sly:101250367|sly:101243894|sly:101249805|sly:101243926|	101259941|101259941|101259941|101243894|101243926|101250367|101243894|101249805|101243926|	http://www.genome.jp/kegg-bin/show_pathway?sly04140/sly:101250367%09red/sly:101259941%09red/sly:101243926%09red/sly:101249805%09red/sly:101243894%09red
