# Supplementary material for: Transcriptome Analysis of Gene Expression Patterns Potentially Associated with Premature Senescence in Nicotiana tabacum L
Source: Molecules. 2018 Nov 2;23(11):2856. doi: 10.3390/molecules23112856 (PMC6278766; doi:10.3390/molecules23112856)
Supplement: Supplementary file 1 [file molecules-23-02856-s001.zip › molecules-364723-supplementary/Supplementary Table S5.xlsx]

## Sheet: Plant hormone signallling
Supplementary Table S5 genes' FPKM associated with four pathways
gene	M	EA	MA	LA
gene_53754(TIR1)	0.32894	0.0603182	0.114202	0.106073
gene_50025(AUX22D)	1.59744	0.327223	0.681563	0.450542
gene_25414(TIFY10A)	13.8159	5.23407	13.0722	6.90673
gene_77845(IAA14)	16.6756	11.1101	12.2958	8.24499
gene_61373(TIFY11B)	14.9813	9.02652	11.2843	12.5096
gene_43322(At2g29380 )	4.66007	2.55155	9.54651	6.82328
Novel01924	2.76949	5.43356	3.29366	4.11173
gene_16451(At2g29380)	4.94402	2.94897	8.50116	4.38956
gene_69007(Os01g0656200)	1.53095	3.69078	13.0685	6.3246
gene_16233(IAA14)	1.09376	0.325291	0.114606	0.103938
gene_77403(AUX22D)	13.0238	3.9465	5.47683	3.31732
gene_48999	4.57506	1.8279	2.84107	2.90962
gene_14489(AUX22D)	6.43065	2.58454	2.21203	1.399
gene_6879(TIFY10A)	4.81865	2.18635	7.53466	4.11691
gene_8985(PIF3)	6.47497	9.67957	5.88374	5.80802
gene_18192(AUX22D )	10.5833	4.4434	4.3477	2.56727
gene_75569(IAA4)	8.89795	4.94428	6.09327	5.9063
gene_3490(AHK4)	7.70291	11.5742	7.76496	9.02573
gene_32285(IAA14)	37.9376	24.608	22.4724	13.9004
gene_45610(AUX22D)	10.6057	4.385	4.80857	2.72678
Novel01719	8.6309	6.70741	4.6871	4.08993
gene_33833(ARF7)	2.59695	1.70292	1.12622	1.38146
gene_7739(TGA1 )	1.15188	0.961677	0.397793	1.05576
gene_7817(LAX5)	0.58672	0.3258	0.153097	0.216999
gene_17964(GID1B)	2.62104	2.10341	8.55102	4.82026
gene_79033(IAA16)	3.99276	3.84043	0.778661	2.61426
gene_60030(At4g35230 )	3.34019	3.00885	1.92456	3.85568
gene_54656(ARF9 )	5.2244	4.77542	2.50578	3.83357
gene_780(GID1B)	7.81162	6.55302	11.5609	9.88026
gene_42262(PP2CA)	0.987594	1.30703	3.17494	1.7969
gene_19445(ERF15)	2.17263	2.42841	1.24729	2.13955
gene_29496(GID1B)	2.7307	3.06085	5.56579	5.81969
gene_83420(CYCD3-1 )	0.487315	0.326876	0.138693	0.596755
gene_64107(ABF2)	4.59912	4.93848	6.18194	5.21542
gene_39797(GH3.6)	0	0	0.152668	0.0368647
gene_2667(ARF9)	0.607712	0.619066	0.269653	0.655139
gene_67702(PP2CA )	6.36304	6.05537	13.3835	7.7816
gene_36512(IAA17 )	0.162545	1.52286	1.64787	0.271092
gene_22578(ARR9 )	2.91366	2.72578	1.69922	3.56139
gene_18340(IAA16)	8.40724	7.92468	2.541	5.54501
gene_48974(AUX1)	19.0216	19.7045	11.5717	14.077
gene_7633(LAX2)	0.318474	0.149647	0.0329929	0.209281
gene_13913(IAA17 )	13.6404	12.9731	24.5813	21.6787
gene_4391(BEH2 )	9.00728	8.47153	4.61808	4.62747
gene_53431(Os05g0572700 )	1.87007	2.5322	7.53174	6.4585
gene_7418(ARF11 )	0.705758	0.398428	0.326258	0.457387
gene_20131(EBF1)	3.58527	4.44492	5.94469	4.99057
gene_71805(GH3.5 )	3.10102	1.24431	1.09497	1.98449
gene_43488(SAUR32)	2.32218	1.35746	6.43128	6.52901
gene_33464(NPR5 )	0.316797	0.186741	0.0487878	0.103407
gene_6599(TIFY6B)	14.3589	11.9825	7.34382	9.08604
gene_297(GN=GH3.5)	0.216048	0.0905389	0.0249813	0.0581756
gene_2634(ARF3)	4.55051	5.04986	2.46801	3.95065
gene_38713(SAPK3)	1.79504	1.18582	0.749003	1.09422
gene_2630(ARF3 )	4.37327	5.20212	1.96179	4.11287
gene_49271(PYL6)	1.31465	0.934406	1.15951	0.336388
gene_6325(PYL9)	15.8726	20.471	18.4159	10.8406
gene_1554(Os01g0583100)	8.77005	8.67253	7.30168	5.88141
gene_32585(IAA26 )	3.48057	2.76547	2.27549	2.19738
gene_55793(TIFY11B )	7.60207	4.92546	6.26326	3.83546
gene_6225(SAPK1 )	17.2795	18.7937	19.1453	11.6971
gene_64677(TGA1)	5.9254	4.6146	4.26094	3.55918
gene_36391(SRK2E)	2.79885	2.65687	2.89251	6.98423
gene_23260(DJ1C)	0.793483	0.882167	0.820911	1.79626
gene_44077(IAA16 )	7.18346	6.13534	7.09422	3.87533
gene_52688(SAPK2)	11.0827	7.99641	7.37831	6.40279
gene_70490(ARR6 )	32.4526	28.1454	24.3316	22.2899
gene_50101(PYL8)	71.5179	54.0298	57.4768	45.8848
Novel02909(1939.17412411804)	1392.3	1919.21	1343.63	0
gene_78923(LAX2)	9.75955	8.28437	6.29549	5.03466
gene_59541(ETR1 )	6.29557	8.36377	6.73107	3.3878
gene_37219(SRK2E )	0.754058	0.724327	0.38674	0.310911
gene_41028(GH3.5 )	17.1143	10.9146	13.7497	10.3336
gene_80772(LAX5 )	0.245941	0.100284	0.042331	0.014957
gene_18977(MYC2 )	7.02312	4.78763	5.98447	4.27127
gene_66792(Os01g0583100 )	5.92911	5.42509	4.26603	3.62027
gene_82173(IAA27)	2.99988	2.36288	1.64881	1.61642
gene_55762(SAPK1)	1.90136	1.93174	2.48083	0.798964

## Sheet: porphyrin and chlorophyll
gene	M	EA	MA	LA
gene_43039(CHLG)	20.6795	21.6264	13.2467	18.3463
gene_5598(DCUP)	8.349	6.37023	5.26513	5.76055
gene_11826(HY2)	1.67659	1.36806	0.940368	1.75799
gene_15486(CAO )	9.76222	9.4265	7.17485	5.85541
gene_7208(CLH2)	1.40874	0.659135	1.42241	0.382066
gene_84634(CAO)	20.1242	17.915	14.6556	12.6288
gene_36853(UROS )	11.3873	8.60713	9.62211	7.93182
gene_64291(COX15 )	9.31475	8.25974	9.11113	16.1282
gene_73382(COX15 )	5.69915	6.06577	5.83547	10.3985
gene_76264(HEMC)	10.8511	11.1805	10.3379	29.0842

## Sheet: carotenoids biosynthesis
gene	M	EA	MA	LA
gene_57629(CYP707A4)	1.79065	1.03945	1.44448	0.784109
gene_50350(AAO1)	0.912066	1.79792	0.972523	1.4691
Novel02743	4.04994	1.5902	4.79229	1.42962
gene_10636(LCY1)	18.764	17.7799	11.9417	18.5906
gene_16653(PSY1)	105.772	97.6671	62.0434	66.8635
gene_82580(D27)	1.33635	0.761077	0.115976	0.0895497
gene_59065(CRTL-E-1)	5.25932	5.10298	2.32212	5.16906
gene_14198(PSY1)	19.1257	13.9501	9.68516	11.9556
gene_82631(CYP97C1)	9.04088	8.50648	5.78455	10.408
gene_13081(CCD4)	52.6872	40.205	14.7329	18.7384
gene_35232(CRTL-E-1)	12.0253	12.5858	6.7552	11.4101
gene_1910(PSY1)	43.1307	37.8059	36.809	19.3832
Novel02742	6.17114	3.52869	5.89158	2.80721
gene_64196(PSY1)	28.0431	27.6864	21.9638	14.566
gene_53964(D27)	0.876445	0.585785	0.132022	0
gene_84097(ABA2)	2.56315	2.20713	1.21508	5.67915

## Sheet: regulation of autophagy
gene	M	EA	MA	LA
Novel02041	11.6413	7.78116	5.66787	5.70256
gene_71080(CIPK1)	6.94561	4.94607	3.70966	4.08523
gene_24999(CIPK1)	40.0624	38.5339	19.6057	27.7278
gene_11863(CIPK17)	11.1786	11.0772	6.60732	7.16714
gene_10912(CIPK2)	14.1085	11.2206	9.92729	8.34116
gene_52731(CIPK2)	5.92932	5.84103	4.07108	3.70096
gene_42576(CIPK1)	28.0576	22.3831	19.3415	15.4543
gene_44085(PUB43)	2.6171	3.13598	2.85703	1.51119
Novel02853	1.91598	1.72597	1.50225	0.901458
gene_44988(PUB44)	3.65844	2.29391	2.69418	1.58236
