# Supplementary material for: Transcriptome Analysis of Gene Expression Patterns Potentially Associated with Premature Senescence in Nicotiana tabacum L
Source: Molecules. 2018 Nov 2;23(11):2856. doi: 10.3390/molecules23112856 (PMC6278766; doi:10.3390/molecules23112856)
Supplement: Supplementary file 1 [file molecules-23-02856-s001.zip › molecules-364723-supplementary/Supplementary Table S6.xlsx]

## Sheet: 2015
Supplementary Table S6 Meteorological data
Date	Daily maximum temperature(℃)	Air humidity	Light radiation intensity(Lux)
6.1	32	74	84180
6.2	31	76	86160
6.3	30	81	75520
6.4	31	84	74280
6.5	29	82	78280
6.6	32	80	91810
6.7	32	75	96380
6.8	31	75	72740
6.9	29	85	64460
6.10	30	82	50580
6.11	30	82	64120
6.12	27	85	71560
6.13	32	77	135180
6.14	31	78	96480
6.15	32	71	84340
6.16	33	69	61760
6.17	33	69	145080
6.18	32	81	62760
6.19	32	80	83420
6.20	34	71	79820
6.21	34	66	111230
6.22	35	68	77990
6.23	34	71	63960
6.24	33	71	68920
6.25	34	72	116320
6.26	34	71	104480
6.27	33	70	90930
6.28	34	69	115950
6.29	35	64	114460
6.30	34	69	111340
7.1	34	72	98490
7.2	31	76	79920
7.3	33	75	126110
7.4	28	91	55760
7.5	23	94	83980

## Sheet: 2016
Date	Daily maximum temperature(℃)	Air humidity	Light radiation intensity(Lux)
6.1	32	79	154140
6.2	32	82	136080
6.3	30	85	81530
6.4	28	85	44280
6.5	31	78	74230
6.6	32	73	61780
6.7	33	71	147780
6.8	33	63	116400
6.9	32	70	76140
6.10	34	73	66240
6.11	34	73	81540
6.12	28	94	61350
6.13	31	88	87640
6.14	32	89	92930
6.15	32	84	142020
6.16	24	94	58550
6.17	29	94	91080
6.18	28	94	78660
6.19	33	80	67320
6.20	33	80	96610
6.21	34	79	86580
6.22	34	77	91870
6.23	34	75	94680
6.24	32	77	106370
6.25	33	75	123410
6.26	33	76	73420
6.27	33	76	77650
6.28	32	79	67180
6.29	31	83	50750
6.30	31	85	67350
7.1	32	79	62530
7.2	32	81	62690
7.3	31	84	86770
7.4	32	80	66990
7.5	32	78	104270

## Sheet: 2017
Date	Daily maximum temperature(℃)	Air humidity	Light radiation intensity(Lux)
6.1	28	81	62620
6.2	28	80	67750
6.3	27	82	56250
6.4	28	86	63870
6.5	31	75	124870
6.6	28	81	64370
6.7	29	79	74120
6.8	28	82	57250
6.9	33	65	91120
6.10	33	65	82370
6.11	29	78	54620
6.12	31	73	103750
6.13	32	80	83250
6.14	30	83	60120
6.15	30	89	69000
6.16	29	90	57250
6.17	29	88	64620
6.18	31	87	80750
6.19	30	81	51620
6.20	31	88	89750
6.21	30	88	71120
6.22	32	83	76370
6.23	33	84	92500
6.24	31	78	82750
6.25	32	77	101000
6.26	30	87	63620
6.27	29	87	54620
6.28	31	81	65000
6.29	33	79	100120
6.30	32	72	62000
7.1	35	79	79620
7.2	33	83	99370
7.3	34	80	111620
7.4	34	79	128370
7.5	34	77	123620
